# Supplementary material for: Using CIVT-SELEX to Select Aptamers as Genetic Parts to Regulate Gene Circuits in a Cell-Free System
Source: Int J Mol Sci. 2023 Feb 1;24(3):2833. doi: 10.3390/ijms24032833 (PMC9917220; doi:10.3390/ijms24032833)
Supplement: Supplementary file 1 [file ijms-24-02833-s001.zip]

Archive with 1 entries (1 files):
- ijms-2038503-supplementary.pdf
